# Supplementary material for: HSA Adductomics in the Shanghai Women’s Health Study Links Lung Cancer in Never-Smokers with Air Pollution, Redox Biology, and One-Carbon Metabolism
Source: Antioxidants (Basel). 2025 Mar 13;14(3):335. doi: 10.3390/antiox14030335 (PMC11939640; doi:10.3390/antiox14030335)
Supplement: Supplementary file 1 [file antioxidants-14-00335-s001.zip]

Archive with 1 entries (1 files):
- antioxidants-3493959-supplementary.pdf
